# Supplementary material for: Mitogenomic diversity and phylogenetic characterization of Aedes albopictus (Diptera: Culicidae) populations from the Black Sea region of Türkiye
Source: J Med Entomol. 2026 Jul 3;63(4):tjag109. doi: 10.1093/jme/tjag109 (PMC13332435; doi:10.1093/jme/tjag109)
Supplement: tjag109_Supplementary_Data [file tjag109_supplementary_data.zip]

Archive with 5 entries (5 files):
- Supplementary Figure S1.png
- Supplementary Figure S2.png
- Supplementary_Table_S1.docx
- Supplementary_Table_S2.docx
- Supplementary_Table_S3.docx
